# Supplementary material for: Effects of regional location on the genotype and phenotype of historical Irish brewing yeast
Source: Front Microbiol. 2025 Mar 11;16:1452334. doi: 10.3389/fmicb.2025.1452334 (PMC11933050; doi:10.3389/fmicb.2025.1452334)
Supplement: Supplementary file 1 [file Table_1.xlsx]

## Sheet: Esters
		Yeast	Isomyl Acetate (ppm)	Isomyl Acetate (ppm)	Isomyl Acetate (ppm)	Ethyl Acetate (ppm)	Ethyl Acetate (ppm)	Ethyl Acetate (ppm)	2-phenylethyl acetate (ppm)	2-phenylethyl acetate (ppm)	2-phenylethyl acetate (ppm)	2-methyl-1-butanol	2-methyl-1-butanol	2-methyl-1-butanol	3-methyl-1-butanol	3-methyl-1-butanol	3-methyl-1-butanol	Acetaldehyde	Acetaldehyde	Acetaldehyde
		Cherry	0.956604	1.08733	1.19136	15.7079	16.522	17.305	0.617137	1.00749	1.00581	18.8203	17.2043	17.5192	78.0954	83.7025	79.9892	4.69289	4.58578	4.37846
		Macardle 1965	5.01774	3.7688	2.98741	41.1996	36.5853	29.5301	0.595114	0.564793	0.386729	23.0897	25.8497	27.7349	113.596	113.367	129.624	2.98441	2.28341	2.39263
		Macardle 1993	1.12097	0.769484	0.365212	24.3282	15.4086	11.2408	2.76282	2.02697	2.47898	15.8965	14.0593	16.4575	68.6204	65.5698	68.3159	10.2711	9.25168	7.0358
		GNB	1.68358	1.72823	1.43338	18.4	20.0916	17.6636	1.05265	1.04544	0.980887	19.4987	21.246	19.2532	104.662	99.8081	96.8634	14.2587	10.1724	12.2968
		Perry	1.42531	1.62755	1.93653	19.344	17.7768	20.0722	0.945986	0.208705	0.308962	17.0989	20.5679	20.6857	81.542	101.37	89.9386	7.04471	2.50083	2.21207
		Smithwicks	2.71902	2.56217	2.6048	24.8876	21.0087	20.4293	0.883704	1.01582	0.840475	26.0919	25.2975	26.6603	100.101	106.818	115.61	5.16621	4.49181	4.73404
			one way Anova
		Yeast	Isoamyl acetate	2-methyl-1-butanol	3-methyl-1-butanol	2-phenylethyl acetate	Acetaldehyde	Ethyl acetate
		All Historical Irish Brewing yeast	2.77135e-05	7.8039e-06	9.49944e-06	6.40192e-06	5.15076e-05	0.000434343
		100% British lineage	9.13073e-05	0.000658244	0.0126018	0.182719	0.788892	0.0157979
		<90% British Lineage	0.00224852	0.000908693	0.000119402	0.000120488	0.000696739	0.0079967

## Sheet: Higher Alcohols
		Isobutanol
		IDS 1	IDS 2	FES 1	FES 2	FES 3	1947	1950	1955	59' brewing yeast	1959	Ikeja	1960	1981	Park Royal 1960	Park Royal 1979	Park Royal 1986
		40.93	100.795	43.8434	36.9748	39.7422	41.6241	32.84	42.6091	70.38	44.4666	57.245	69.5491	41.8868	104.718	73.1643	37.1683
		47.19	112.305	49.0857	46.7522	40.6139	49.1284	35.544	36.2506	72.37	41.0714	48.2665	63.9843	43.5354	100.996	64.6394	35.3956
		51.19	97.0687	43.3986	48.4344	38.9152	49.0328	38.29	39.8996	78.74	44.2382	52.755	69.2762	46.1663	114.59	69.7464	35.3769
	Yeast	Isobutanol (ppm)	Isobutanol (ppm)	Isobutanol (ppm)	Propanol (PPM)	Propanol (PPM)	Propanol (PPM)
	Cherry	36.8868	42.4928	39.2916	31.6629	35.5412	34.4819
	Macardle 1965	54.4538	54.9837	57.3494	29.1387	30.0455	29.9758
	Macardle 1993	27.5855	24.7856	23.3427	29.0757	26.1912	27.4799
	Great Northern Brewery	45.8584	44.8141	44.23	33.7961	33.0737	33.1302
	Perry	32.9408	42.7137	41.4773	34.9098	37.2735	35.857
	Smithwicks	70.2754	70.2392	76.0182	33.6662	31.7502	33.7035

## Sheet: ABV
		Yeast	Alcohol by volume
		Cherry	4.81	5.1	4.97
		Macardle 1965	5.55	5.36	5.29
		Macardle 1993	5.78	5.48	5.52
		GNB	5.45	5.14	5.19
		Perry	4.93	4.81	4.63
		Smithwicks	5.23	4.92	5.14

## Sheet: Sugars Final
	Yeast	Fructose (g/l-1)	Fructose (g/l-1)	Fructose (g/l-1)	Glucose (g/l-1)	Glucose (g/l-1)	Glucose (g/l-1)	Sucrose (g/l-1)	Sucrose (g/l-1)	Sucrose (g/l-1)	Maltose (g/l-1)	Maltose (g/l-1)	Maltose (g/l-1)	Maltotriose (g/l-1)	Maltotriose (g/l-1)	Maltotriose (g/l-1)
	Cherry	0	0	0.2	0	0	0	0.6	0.5	0.6	0	0	0	5	5.3	4.7
	Macardle 1965	0.2	0.1	0.1	0	0	0	0.6	0.6	0.6	0	0.9	0	0	0	0
	Macardle 1993	0	0	0.2	0	0	0	0.5	0.5	0.5	0	0	0	0	0	0
	GNB	0	0	0	0	0	0	0.5	0.5	0.5	0	0	0	1.2	1.2	1
	Perry	0.2	0.2	0.2	0	0	0	0.6	0.7	0.6	0.8	0.9	0.7	8.5	6.1	5.3
	Smithwicks	0.1	0	0	0	0	0	0.4	0.4	0.5	0.03	0.03	0.03	4.3	4.4	2.7
	Control	1.85			13.27			3.03			57.72			13.43

## Sheet: Flocculation
		Yeast	Flocculation class	Flocculation class	Flocculation class	Flocculation class	Flocculation class	Flocculation class	Flocculation class	Flocculation class	Flocculation class	Flocculation class		Flocculation class average
		Cherry	4	4	3	3	3	4	4	4	4	4		3.7
		Macardle 1965	2	2	2	2	2	2	2	2	2	2		2
		Macardle 1993	3	3	3	2	2	3	3	3	3	3		2.8
		Great Northern Brewery	3	3	3	3	3	4	3	3	3	4		3.2
		Perry	4	4	4	4	4	4	4	4	4	4		4
		Smithwicks	4	4	4	4	4	3	4	4	3	3		3.7

## Sheet: POF
	Cherry	Macardle 1965	Macardle 1993	Great Northern Brewery	Perry	Smithwicks
4 vinyl guaiacol (ppb)	190	170	1210	190	180	170
	190	160	1210	180	170	170
	190	160	1210	180	170	170
