# Supplementary material for: Effects of regional location on the genotype and phenotype of historical Irish brewing yeast
Source: Front Microbiol. 2025 Mar 11;16:1452334. doi: 10.3389/fmicb.2025.1452334 (PMC11933050; doi:10.3389/fmicb.2025.1452334)
Supplement: Supplementary file 2 [file Table_2.xlsx]

## Sheet: MAL11
		Chromosome VII
		1075820 C → A Tyr → Stop
	Cherry	1/1
	Great Northern Brewery 1958	1/1
	Macardle 1965	1/1
	Macardle 1993	1/1
	Perry	1/1
	Smithwicks	1/1
	1/0	Heterozygous
	1/1	Homozygous

## Sheet: MAL31
		CHROMOSOME II
		802839 A →AGGTC	802842 T → TTA or TAG	803437 C →CTG	803451-803453 TGC → T	803467-803469 TAG →T	803620-803622 CCA → C	803625-803627 GGA → G	803680 T → TA	803689-803693 TGTTC → T	803901 A → AGG	803911-803912 CT → * frameshift varient	803920 A → AT or AGAAT	804002-804004 CAT → C or CACAAT	804012 A → AAG	80416-804017 AT → T
	Cherry	-	-	-	-	-	-	-	-	-	-	-	-	-	-	-
	Great Northern Brewery 1958	-	-	-	-	-	-	-	-	-	-	-	-	-	-	-
	Macardle 1965	1/1	1/1	1/0	1/0	1/0	1/0	1/0	1/0	1/0	1/0	1/0	1/0	1/0	1/0	1/0
	Macardle 1993	1/1	1/1	1/0	1/0	1/0	1/0	1/0	1/0	1/0	1/0	1/0	1/0	1/0	1/0	1/0
	Perry	-	-	-	-	-	-	-	-	-	-	-	-	-	-	-
	Smithwicks	-	-	-	-	-	-	-	1/0	1/0	-	-	-	-	-	-
	1/0	Heterozygous
	1/1	Homozygous
