# Supplementary material for: Effects of regional location on the genotype and phenotype of historical Irish brewing yeast
Source: Front Microbiol. 2025 Mar 11;16:1452334. doi: 10.3389/fmicb.2025.1452334 (PMC11933050; doi:10.3389/fmicb.2025.1452334)
Supplement: Supplementary file 3 [file Table_3.xlsx]

## Sheet: Sheet1
	BAT1	Position	Cherry_1959	GNB_1958	Macardles_1965	Macardles_1993	Perry_1966	Smithwicks_1986
	VIII	517501	4	4	4	4	4	4
	VIII	517751	4	4	4	4	4	4
	VIII	518001	4	4	4	4	4	4
	VIII	518251	4	4	4	4	4	4
	VIII	518501	4	4	4	4	4	4
	VIII	518751	4	4	4	4	4	4
	BAT2	Position	Cherry_1959	GNB_1958	Macardles_1965	Macardles_1993	Perry_1966	Smithwicks_1986
	X	705501	4	4	4	4	4	4
	X	705751	4	4	4	4	4	4
	X	706001	4	4	4	4	4	4
	X	706251	4	4	4	4	4	4
	X	706501	4	4	4	4	4	4
	X	706751	4	4	4	4	4	4
	X	707001	4	4	4	4	4	4
	ARO8	Position	Cherry_1959	GNB_1958	Macardles_1965	Macardles_1993	Perry_1966	Smithwicks_1986
	VII	116501	4	4	4	4	4	4
	VII	116751	4	4	4	4	4	4
	VII	117001	4	4	4	4	4	4
	VII	117251	4	4	4	4	4	4
	VII	117501	4	4	4	4	4	4
	ARO9	Position	Cherry_1959	GNB_1958	Macardles_1965	Macardles_1993	Perry_1966	Smithwicks_1986
	VIII	375501	4	4	4	4	4	4
	VIII	375751	4	4	4	4	4	4
	VIII	376001	4	4	4	4	4	4
	VIII	376251	4	4	4	4	4	4
	VIII	376501	4	4	4	4	4	4
	VIII	376751	4	4	4	4	4	4
	VIII	377001	4	4	4	4	4	4
	VIII	377251	4	4	4	4	4	4
	ARO10	Position	Cherry_1959	GNB_1958	Macardles_1965	Macardles_1993	Perry_1966	Smithwicks_1986
	IV	1234001	4	4	4	4	4	4
	IV	1234251	4	4	4	4	4	4
	IV	1234501	4	4	4	4	4	4
	IV	1234751	4	4	4	4	4	4
	IV	1235001	4	4	4	4	4	4
	IV	1235251	4	4	4	4	4	4
	IV	1235501	4	4	4	4	4	4
	IV	1235751	4	4	4	4	4	4
	IV	1236001	4	4	4	4	4	4
	IV	1236251	4	4	4	4	4	4
	PDC1	Position	Cherry_1959	GNB_1958	Macardles_1965	Macardles_1993	Perry_1966	Smithwicks_1986
	XII	232251	4	4	4	4	4	4
	XII	232501	4	4	4	4	4	4
	XII	232751	4	4	4	4	4	4
	XII	233001	4	4	4	4	4	4
	XII	233251	4	4	4	4	4	4
	XII	233501	4	4	4	4	4	4
	XII	233751	4	4	4	4	4	4
	XII	234001	4	4	4	4	4	4
	XII	234251	4	4	4	4	4	4
	PDC5	Position	Cherry_1959	GNB_1958	Macardles_1965	Macardles_1993	Perry_1966	Smithwicks_1986
	XII	410501	4	4	4	4	4	4
	XII	410751	4	4	4	4	4	4
	XII	411001	4	4	4	4	4	4
	XII	411251	4	4	4	4	4	4
	XII	411501	4	4	4	4	4	4
	XII	411751	4	4	4	4	4	4
	XII	412001	4	4	4	4	4	4
	XII	412251	4	4	4	4	4	4
	XII	412501	4	4	4	4	4	4
	PDC6	Position	Cherry_1959	GNB_1958	Macardles_1965	Macardles_1993	Perry_1966	Smithwicks_1986
	VII	651251	4	4	4	4	4	4
	VII	651501	4	4	4	4	4	4
	VII	651751	4	4	4	4	4	4
	VII	652001	4	4	4	4	4	4
	VII	652251	4	4	4	4	4	4
	VII	652501	4	4	4	4	4	4
	VII	652751	4	4	4	4	4	4
	VII	653001	4	4	4	4	4	4
	ADH1	Position	Cherry_1959	GNB_1958	Macardles_1965	Macardles_1993	Perry_1966	Smithwicks_1986
	XV	159501	4	5	4	4	5	4
	XV	159751	4	5	4	4	5	4
	XV	160001	4	5	4	4	5	4
	XV	160251	4	5	4	4	5	4
	XV	160501	4	5	4	4	5	4
	XV	160751	4	5	4	4	5	4
	ADH2	Position	Cherry_1959	GNB_1958	Macardles_1965	Macardles_1993	Perry_1966	Smithwicks_1986
	XIII	873251	4	4	4	4	4	4
	XIII	873501	4	4	4	4	4	4
	XIII	873751	4	4	4	4	4	4
	XIII	874001	4	4	4	4	4	4
	XIII	874251	4	4	4	4	4	4
	XIII	874501	4	4	4	4	4	4
	ADH3	Position	Cherry_1959	GNB_1958	Macardles_1965	Macardles_1993	Perry_1966	Smithwicks_1986
	XIII	434751	4	4	4	4	4	4
	XIII	435001	4	4	4	4	4	4
	XIII	435251	4	4	4	4	4	4
	XIII	435501	4	4	4	4	4	4
	XIII	435751	4	4	4	4	4	4
	XIII	436001	4	4	4	4	4	4
	ADH4	Position	Cherry_1959	GNB_1958	Macardles_1965	Macardles_1993	Perry_1966	Smithwicks_1986
	VII	15001	4	4	4	4	4	4
	VII	15251	4	4	4	4	4	4
	VII	15501	4	4	4	4	4	4
	VII	15751	4	4	4	4	4	4
	VII	16001	4	4	4	4	4	4
	VII	16251	4	4	4	4	4	4
	VII	16501	4	4	4	4	4	4
	ADH5	Position	Cherry_1959	GNB_1958	Macardles_1965	Macardles_1993	Perry_1966	Smithwicks_1986
	II	533751	4	4	4	4	4	4
	II	534001	4	4	4	4	4	4
	II	534251	4	4	4	4	4	4
	II	534501	4	4	4	4	4	4
	II	534751	4	4	4	4	4	4
	II	535001	4	4	4	4	4	4
	ALD3	Position	Cherry_1959	GNB_1958	Macardles_1965	Macardles_1993	Perry_1966	Smithwicks_1986
	XIII	599251	4	4	4	4	4	4
	XIII	599501	4	4	2	4	4	4
	XIII	599751	4	4	2	4	4	4
	XIII	600001	4	4	2	4	4	4
	XIII	600251	1	4	2	4	1	1
	XIII	600501	1	4	2	4	1	1
	XIII	600751	1	4	2	4	1	1
	XIII	601001	1	4	2	4	1	1
	ALD4	Position	Cherry_1959	GNB_1958	Macardles_1965	Macardles_1993	Perry_1966	Smithwicks_1986
	XV	1039751	4	5	4	5	5	4
	XV	1040001	4	5	4	5	5	4
	XV	1040251	4	5	4	5	5	4
	XV	1040501	4	5	4	5	5	4
	XV	1040751	4	5	4	5	5	4
	XV	1041001	4	5	4	5	5	4
	XV	1041251	4	5	4	5	5	4
	XV	1041501	4	5	4	5	5	4
	ALD5	Position	Cherry_1959	GNB_1958	Macardles_1965	Macardles_1993	Perry_1966	Smithwicks_1986
	V	304001	4	5	4	4	4	4
	V	304251	4	5	4	4	4	4
	V	304501	4	5	4	4	4	4
	V	304751	4	5	4	4	4	4
	V	305001	4	5	4	4	4	4
	V	305251	4	5	4	4	4	4
	V	305501	4	5	4	4	4	4
	V	305751	4	5	4	4	4	4
	ALD6	Position	Cherry_1959	GNB_1958	Macardles_1965	Macardles_1993	Perry_1966	Smithwicks_1986
	XVI	432501	4	4	4	4	4	4
	XVI	432751	4	4	4	4	4	4
	XVI	433001	4	4	4	4	4	4
	XVI	433251	4	4	4	4	4	4
	XVI	433501	4	4	4	4	4	4
	XVI	433751	4	4	4	4	4	4
	XVI	434001	4	4	4	4	4	4
	XVI	434251	4	4	4	4	4	4
	ADH6	Position	Cherry_1959	GNB_1958	Macardles_1965	Macardles_1993	Perry_1966	Smithwicks_1986
	XIII	911001	4	3	4	4	3	4
	XIII	911251	4	3	4	4	3	4
	XIII	911501	4	3	4	4	3	4
	XIII	911751	4	3	4	4	3	4
	XIII	912001	4	3	4	4	3	4
	XIII	912251	4	3	4	4	3	4
	SFA1	Position	Cherry_1959	GNB_1958	Macardles_1965	Macardles_1993	Perry_1966	Smithwicks_1986
	IV	159501	4	4	4	4	4	4
	IV	159751	4	4	4	4	4	4
	IV	160001	4	4	4	4	4	4
	IV	160251	4	4	4	4	4	4
	IV	160501	4	4	4	4	4	4
	IV	160751	4	4	4	4	4	4
	IV	161001	4	4	4	4	4	4
	AAD3	Position	Cherry_1959	GNB_1958	Macardles_1965	Macardles_1993	Perry_1966	Smithwicks_1986
	III	313751	5	4	4	4	4	0
	III	314001	5	4	4	4	4	0
	III	314251	5	4	4	4	4	0
	III	314501	5	4	4	4	4	0
	III	314751	5	4	4	4	4	0
	III	315001	5	4	4	4	4	0
	AAD4	Position	Cherry_1959	GNB_1958	Macardles_1965	Macardles_1993	Perry_1966	Smithwicks_1986
	IV	17501	4	4	4	5	4	4
	IV	17751	4	4	4	5	4	4
	IV	18001	4	4	4	5	4	4
	IV	18251	4	4	4	5	4	4
	IV	18501	4	4	4	5	4	4
	IV	18751	4	4	4	5	4	4
	AAD6	NOT present
